# Supplementary material for: Utility of Urinary miRNA Biomarkers for Canine Urothelial Carcinoma Diagnostics
Source: Vet Sci. 2025 Jun 27;12(7):621. doi: 10.3390/vetsci12070621 (PMC12298497; doi:10.3390/vetsci12070621)
Supplement: Supplementary file 1 [file vetsci-12-00621-s001.zip]

Archive with 5 entries (5 files):
- Figure S1.JPG
- Figure S2.JPG
- Figure S3.JPG
- Figure S4.JPG
- Table S1.xlsx
