# Supplementary material for: Utility of Urinary miRNA Biomarkers for Canine Urothelial Carcinoma Diagnostics
Source: Vet Sci. 2025 Jun 27;12(7):621. doi: 10.3390/vetsci12070621 (PMC12298497; doi:10.3390/vetsci12070621)
Supplement: Supplementary file 1 [file vetsci-12-00621-s001.zip › Table S1.xlsx]

## Sheet: Tabelle1
	Table S1: miRNA copy values (isolated from urine sediment) related to RNU6B, log transformed
Gruppe	miR-16	miR-106	miR-182	miR-221	miR-222	miR-21	miR-155	miR-375
control	2.52179	0.748596	0.513638	2.03564	1.74758	2.67064	1.04963	-0.447332
control	1.50402	0.932474	0.538197	1.85834	1.45484	2.45738	0.837525	0.269279
control	2.19957	0.866287	-0.917813	1.27204	0.405119	1.66158	0.740363	0.752801
control	2.73864	1.44218	-0.205381	2.11249	1.60363	2.91931	1.36798	1.00625
control	1.63485	0.838219	0.194514	1.63089	0.860632	2.53547	0.13226	-0.244888
control	2.0939	0.754348	0.933801	2.62075	2.00889	3.02033	-0.140179	0.838632
control	1.38021	-0.30103	0.55145	1.25527	1.31175	1.80956	0.372175	0.880185
control	0.845098	-0.00877392	-0.104025	1.36173	0.845098	0.845098	0.0191163	-0.0472076
control	0.39794	0.318759	-0.251812	1.5006	0.91677	1.95424	1.06296	-0.380211
control	-0.489531	-0.70513	-0.374137	0.847712	-0.0731071	0.449772	-0.338282	0.409899
control	0.124939	0.127105	-1.17609	1.27875	0.522879	2.0607	0.0992316	-0.115393
control	0.0765571	-1.40056	-1.61805	0.401068	0.0204412	1.40889	-0.504105	-0.688629
control	0	0.296665	-1.47712	0.778151	0.653213	0.970037	0.409764	-1.60206
control	0.756962	0.55145	-1.40577	0.0843209	1.16967	0.845098	0.133219	0.195623
control	2.055	0.69897	-0.366532	1.99782	0.778151	2.8423	0.39794	1.20412
control	0.0791812	-1.59346	-1.23824	-1.19913	-1.48442	0.760121	1.05007	-0.491874
control	0.832509	0.0791812	-1.31876	1.33445	0.832509	2.16909	0.201124	0.255273
control	0.612784	-0.187087	-0.187087	1.30535	0.618048	1.55206	-0.0467237	-0.221849
cystitis	1.98587	-0.459334	-3.72509	-0.363744	-1.11657	0.497882	-1.33416	-3.57897
cystitis	2.4288	-0.309572	-1.96152	-0.244252	-0.601441	1.02603	-1.02006	-2.28186
cystitis	1.27493	0.453573	-3.11539	-0.756962	-1.15802	1.61101	-1.26895	-2.96524
cystitis	0.938806	-1.37774	-3.25776	-1.50664	-2.15906	-0.79588	-2.02032	-3.31203
cystitis	0.0901156	-1.15651	-3.04581	-0.639272	-0.999512	-0.300542	-1.18547	-2.80277
cystitis	-0.986498	-1.80192	-4.47257	-1.92696	-2.366	0.672584	-2.09406	-4.19957
cystitis	1.09132	-0.552842	-2.33724	-0.431798	-1.92082	0.586587	-1.88606	-3.16273
cystitis	0.197715	-0.869232	-2.74429	-0.869232	-1.23914	0.281013	-1.5682	-3.31203
cystitis	-0.454668	-1.91568	-3.45975	-0.887422	-2.38917	-0.951019	-1.6488	-2.87728
cystitis	-0.462443	-1.27046	-4.50515	-1.33391	-2.07918	-0.535889	-1.88536	-3.32906
cystitis	-0.31358	-1.45033	-3.67342	-1.40792	-2.17609	-0.407251	-2.08715	-2.91645
carcinoma	2.08529	0.552304	0.0978045	1.73339	1.35466	2.40328	-0.634589	-0.11754
carcinoma	0.414166	-0.266175	-1.7194	-0.110269	-0.97455	0.483658	-1.64483	-2.99082
carcinoma	0.636353	-0.248254	-0.15351	0.76494	0.471802	1.75261	-0.54285	0.0799938
carcinoma	1.82547	0.310304	0.107405	1.09377	0.926283	1.987	-0.0748289	-0.357685
carcinoma	0.220642	-1.20908	-0.876021	-0.129158	-0.73492	1.19764	-1.40791	-1.83482
carcinoma	1.02245	-0.696268	-1.02295	0.15693	-0.18881	1.45321	-0.926044	-0.829134
carcinoma	1.12057	-0.187087	-0.346787	1.25164	1.08099	1.708	-0.346787	0.113943
carcinoma	0.632345	-0.248379	0.27313	0.957448	0.831372	1.57724	-0.739399	-0.299104
carcinoma	0.181666	-0.71265	-1.41162	-0.294348	-0.276394	0.864842	-1.63347	-0.256284
carcinoma	0.180523	-0.622582	-2.22309	-0.386041	-0.796344	0.280263	-1.19312	-1.86407
carcinoma	0.774256	-0.422878	-1	0.52597	0.20412	0.561442	-1.1859	-1.28579
carcinoma	0.926872	-0.433656	-0.971733	0.230897	-0.237361	0.88593	-1.35793	-1.53403
carcinoma	0.899672	-0.606381	-1.04211	0.905947	0.622361	0.947502	-0.299599	-1.11037
carcinoma	0.764961	-0.477121	-1.41497	0.61441	0.0424038	1.10178	-1.15173	-1.19312
carcinoma	0.630886	-0.561442	0.341648	1.39828	0.944676	1.62264	-0.80448	0.0327925
carcinoma	0.931847	-1.39207	-0.0391645	0.869995	0.797847	0.754986	-1.91576	-1.48075
carcinoma	2.31693	-0.150813	-0.0212621	0.87275	0.786087	1.94867	-0.959369	-0.504932
carcinoma	1.40978	0.104735	-0.0554092	1.4906	1.18346	2.81594	0.316542	-0.731681
